# Supplementary material for: A novel splice-site FHOD3 founder variant is a common cause of hypertrophic cardiomyopathy in the population of the Balkans–A cohort study
Source: PLoS One. 2023 Dec 5;18(12):e0294969. doi: 10.1371/journal.pone.0294969 (PMC10697513; doi:10.1371/journal.pone.0294969)
Supplement: S1 Table — SCD, sudden cardiac death; NYHA, New York Heart Association; Class I, “no symptoms”; Class II, “mild symptoms”; Class III, “marked limitations due to symptoms”; MLVWT, maximal left ventricle wall thickness; LAVI, left atrial volume index; LAD, left atrial diameter; LV, left ventricle; EF, ejection fraction; sPAP, systolic pulmonary artery pressure; AF, atrial fibrillation; NSVT, non-sustained ventricular tachycardia; ICD, implantable cardioverter-defibrillator; N/A, not available. (XLSX) [file pone.0294969.s002.xlsx]

## Sheet: List1
	S1 Table. Summary of clinical characteristics of individuals with c.1646+2T>C in FHOD3
		P1	P1.2	P2	P3	P3.1	P3 son 1	P3 son 2	P4	P4.1	P4.2	P5	P6	P7	P8	P8.1
	Gender	F	F	F	F	M	M	M	F	F	F	M	M	M	M	F
	Proband	y	n	y	y	n	n	n	y	n	n	y	y	y	y	n
	Family SCD history	no	no	no	no	no	no	no	no	no	no	no	yes	yes	no	no
	Age at diagnosis [years]	35	44	31	39	54	16	asymptomatic	63	58	asymptomatic	15	15	16	4	31
	NYHA Classification	I	III	I-II	I-II	I	I-II	N/A	I	I-II	N/A	I	N/A	I	I	II
	Symptoms at diagnosis	dispnea after exertion	syncope, chest pain, fatigue	chest pain	palpitations, chest pain, dyspnea after exertion	none	palpitations	none	palpitations	chest pain	none	none	N/A	none	none	syncope, fatigue
	MLVWT [mm]	27	N/A	11	31	19	12	N/A	18	21	N/A	N/A	29	16	N/A	23
	Presence of outflow obstruction	no	N/A	no	no	no	no	N/A	no	no	N/A	N/A	N/A	N/A	N/A	N/A
	LAVI [mm]	25	N/A	34	N/A	42	N/A	N/A	52	42	N/A	N/A	N/A	normal	N/A	N/A
	LAD [mm]	28	N/A	32	N/A	50	N/A	N/A	39	41	N/A	N/A	N/A	normal	N/A	N/A
	LV filling pattern	I	N/A	I	I	I-II	I	N/A	II	I-II	N/A	N/A	N/A	I	N/A	N/A
	EF at first evaluation [%]	80	N/A	59	80	60	69	N/A	58	72	N/A	N/A	N/A	N/A	N/A	58
	Presence of LV apical aneurism	no	N/A	no	no	no	no	no	no	no	no	no	no	no	no	no
	sPAP [mm Hg]	20	N/A	24	N/A	22	N/A	N/A	30	31	N/A	N/A	N/A	N/A	N/A	N/A
	Presence of AF	no	no	no	no	no	no	no	no	no	no	no	no	no	no	no
	Presence of NSVT	no	yes	no	yes	no	no	no	no	no	no	no	no	no	no	yes
	Presence of ICD	no	yes	no	no	no	no	no	no	no	no	no	no	no	no	yes
